# Supplementary material for: Consenting to health record linkage: evidence from a multi-purpose longitudinal survey of a general population
Source: BMC Health Serv Res. 2012 Mar 5;12:52. doi: 10.1186/1472-6963-12-52 (PMC3330014; doi:10.1186/1472-6963-12-52)
Supplement: Additional file 1 — Table S1. Characteristics of consenters in study sample. [file 1472-6963-12-52-S1.XLSX]

## Sheet: Table 1
Table 1 - Characteristics of consenters in study sample
Participant characteristic	Total N	% Informed Consent=yes	95% Confidence Interval
			Lower bound	Upper bound
Set 1: Standard demographics
Country of residence
England	6633	42.4	41.2	43.7
Wales	2357	33.4	31.3	35.6
Scotland	2282	35.7	33.5	37.9
Northern Ireland	2182	36.2	34	38.3
Age group
Age 16-24	1965	45.9	42.9	48.9
Age 25-39	3200	41.9	39.6	44.1
Age 40-49	2546	40.1	37.5	42.6
Age 50-59	1984	39.7	36.9	42.5
Aged 60 or over	3758	40.5	38.5	42.6
Gender
Female	7385	40.7	39.2	42.2
Male	6069	42	40.3	43.6
Ethnic Identity
British/Irish White	12 077	42.4	41.2	43.6
Other	1377	32.1	28.8	35.4
Set 2: Socio-economic characteristics
Education
Higher degree	425	49.2	42.9	55.6
First degree	1593	42.9	39.8	46.1
Diploma in higher education	4220	40.8	38.9	42.7
A-levels	1711	45.6	42.5	48.8
O-level or equivalent	2130	41.4	38.6	44.2
GCSE	663	41.3	36.3	46.2
Commercial qualification, no O-level/GCSE	67	21.7	8.5	34.9
None/still at school	2395	36.8	34.2	39.5
Household type
Single	1930	41.9	39	44.7
Couple without children	4015	39.9	37.9	41.9
Couple with children	5799	41.2	39.5	42.9
Lone parent	1259	42.5	38.8	46.3
Other	451	50.5	44.2	56.8
Quartile of household income
Bottom quartile	3325	41.3	39	43.5
2nd quartile	3425	39.9	37.7	42.1
3rd quartile	3524	43.6	41.4	45.8
Top quartile	3180	40.5	38.3	42.7
Set 3: Health conditions
Considers self to be disabled	1397	40.1	36.6	43.5
Has health problem(s) relating to…
Arms	3615	41.1	38.9	43.2
Sight	727	44.5	39.7	49.3
Hearing	1183	44.2	40.5	47.9
Allergy	1580	43.8	40.7	47
Chest	1793	41.3	38.3	44.3
Heart	2528	41	38.5	43.5
Stomach	1046	43.3	39.2	47.3
Diabetes	642	48.2	43.2	53.3
Anxiety	1119	38.2	34.3	42.1
Alcohol	74	40.1	24.4	55.8
Epilepsy	104	39.9	27.9	51.9
Migraine	924	44.5	40.2	48.7
Cancer	208	46.7	37.7	55.8
Stroke	158	43.3	33.3	53.3
Other health problem	689	40	35.1	44.9
Weight (BMI categories)
Underweight	246	46.7	38.4	55
Normal weight	4915	40.3	38.5	42.1
Overweight	4121	40.7	38.8	42.7
Obese	1946	45.5	42.5	48.5
Set 4: Use of health services
Covered by private medical insurance	1859	42.9	40.1	45.6
Used health services (last 12 months)	6235	42.8	41.2	44.5
Had a health check	12 142	41.5	40.3	42.6
Has visited GP in the last 12 months	10 252	40.7	39.4	42
Out-patient in the last 12 months	2333	42.4	39.7	45
Hospital in-patient (last 12 months)	1315	43.8	40.2	47.5
Hospital in-patient at least once (previous 17 years)	6536	41.9	40.4	43.5
Hospital in-patient at least once but never for childbirth (previous 17 years)	5163	41.7	40	43.4
Total N	13 458	41.3	40.2	42.4
Source: British Household Panel Study Wave 18.
