# Supplementary material for: Consenting to health record linkage: evidence from a multi-purpose longitudinal survey of a general population
Source: BMC Health Serv Res. 2012 Mar 5;12:52. doi: 10.1186/1472-6963-12-52 (PMC3330014; doi:10.1186/1472-6963-12-52)
Supplement: Additional file 3 — Table S3. Expected sample sizes for linked BHPS and health data. [file 1472-6963-12-52-S3.XLSX]

## Sheet: Table 3
Table 3 - Expected sample sizes for linked BHPS and health data.
Country	N	Consent rate#	NHSCR	HE## (current)	HE### (retrospective)	HE Total among W18 respondents
England	6613	42.3	2797	247	850	1096
Scotland	2357	35.2	829	73	252	325
Wales	2272	37.9	862	76	262	338
N. Ireland	2217	35.2	780	69	237	306
UK total	13 454	41.3	5362	473	1629	2102
Notes:
Estimates are based on rates typically achieved when Hospital Episode Statistics for England are matched with name and address records of the current population. The rates were obtained in private correspondence with members of the Dr Foster Unit, Imperial College, London. Northern Ireland does not maintain a hospital episode database but similar information can be obtained from other sources.
# Percent of BHPS Wave 18 population that gives permission to linkage of NHS Central Register and hospital episode (HE) data.
## Assumes that 9.8% of BHPS Wave 18 participants have a current year hospital episode record and 90% of them can be linked.
###Assumes that 40.5% of BHPS Wave 18 participants only have a historic hospital record and 75% of them can be linked.
